# Supplementary material for: Obesity-Related Genes Expression in Testes and Sperm Parameters Respond to GLP-1 and Caloric Restriction
Source: Biomedicines. 2022 Oct 17;10(10):2609. doi: 10.3390/biomedicines10102609 (PMC9599882; doi:10.3390/biomedicines10102609)
Supplement: Supplementary file 1 [file biomedicines-10-02609-s001.zip]

Archive with 1 entries (1 files):
- biomedicines-1929224-supplementary.pdf
